# Supplementary material for: Antimicrobial use in laboratory rodent facilities in Australia and New Zealand- a cross-sectional survey of veterinarians and facility managers
Source: PLoS One. 2024 Aug 23;19(8):e0292908. doi: 10.1371/journal.pone.0292908 (PMC11343402; doi:10.1371/journal.pone.0292908)
Supplement: S1 Dataset — (XLSX) [file pone.0292908.s001.xlsx]

## Sheet: Sheet1
StartDate	Q6	Q7	Q8	Q9	Q14	Q14_9_TEXT	Q15	Q16	Q19	Q19_12_TEXT	Q20	Q21	Q21_11_TEXT	Q64	Q24	Q24_11_TEXT	Q27	Q28	Q28_6_TEXT	Q58	Q29	Q59	Q60	Q62	Q62_8_TEXT	Q63	Q64	Q65	Q69	Q69_6_TEXT	Q70	Q71	Q72	Q75	Q77	Q77_6_TEXT	Q80	Q81	Q87	Q88	Q88_6_TEXT	Q90	Q91	Q92	Q93	Q93_6_TEXT	Q94	Q96	Q97
2020-02-14 00:43:23	No		Yes	Australia	University		No		Metabolic disease, e.g. diabetes, metabolic syndrome,Cardiovascular disease,Microbiome studies, e.g. studying the gut bacteria, performing faecal transplants,Neuroscience +/- psychology,Oncology,Infectious disease,Teaching, e.g. anatomy, physiology classes		Yes	Surgical prophylaxis (i.e. around time of surgery to prevent infection)		Yes	Purchased as powder/liquid and then added to rodent food at your facility		Yes	By injection,Oral gavage				More than a week	Yes	In chow/food			More than a week	No						No					No					Yes	By injection			Less than a week	No
2020-02-18 15:29:11	No		Yes	Australia	University		No		Metabolic disease, e.g. diabetes, metabolic syndrome,Neuroscience +/- psychology,Biologicals production (e.g. vaccines, medicines),Oncology,Infectious disease,Transgenic production/storage/rederivation facility		Yes	Prevention of infection in genetically immune deficient rodent strains,Prevention of infection in rodents following irradiation or administration of drugs to suppress immunity, such as chemotherapy drugs,As a gene promoter, such as using tetracyclines (e.g. doxycycline) to switch on or off genes in genetically modified rodents,To alter the microbiome, e.g. in gut dysbiosis models, investigating t…		Yes	Added to water,Given by oral gavage,Applied topically, e.g. to skin, eyes		No						Yes	Oral gavage			Less than a week,Do not know	No						No					No					No					No
2020-02-18 16:24:03	No		Yes	Australia	University,Private institute,Animal production/supply facility		Yes	No	Microbiome studies, e.g. studying the gut bacteria, performing faecal transplants,Neuroscience +/- psychology,Toxicology/product testing,Transgenic production/storage/rederivation facility		Yes	Surgical prophylaxis (i.e. around time of surgery to prevent infection),As a gene promoter, such as using tetracyclines (e.g. doxycycline) to switch on or off genes in genetically modified rodents,To alter the microbiome, e.g. in gut dysbiosis models, investigating the impact of the microbiome on disease/vaccines etc., microbiome ablation studies, or before microbiome transplantation such as faec…		Yes	Added to water,Purchased in as food, such as in commercially compounded chow,Given by injection,Given by oral gavage,Applied topically, e.g. to skin, eyes		Yes	In water,By injection,Oral gavage		Yes	No	More than a week	Yes	In water,By injection		No	Less than a week,More than a week	No						No					Yes	By injection			Less than a week	No					Yes
2020-02-18 18:50:15	No		Yes	Australia	Government facility,Animal production/supply facility		No		Breeding for commercial supply		Yes	Other, please describe	Antibiotics was used in the facility when I first started in 2010 for (1) surgical prophylaxis (2) animals with dermatitis etc, but we haven't used any since 2014 when there was a change in upper managment and there was an improvement in aseptic surgical techniques and rederiving to ensure colonies are "cleaner".	No	Added to water		Yes	In water,Other, please specify	From 2014 onwards, we no longer use Enrotril in water for animals.	No	No	Less than a week	No					No						No					No					No					No
2020-02-17 16:03:23	No		Yes	Australia	University		Yes	Yes	Metabolic disease, e.g. diabetes, metabolic syndrome,Cardiovascular disease,Neuroscience +/- psychology,Oncology,Infectious disease		Yes	Surgical prophylaxis (i.e. around time of surgery to prevent infection),Other, please describe	Under veterinary direction, for individual rodent cases presenting with infections	Yes	Given by injection,Applied topically, e.g. to skin, eyes		Yes	By injection				Less than a week	No					No						No					Yes	By injection			Less than a week	No					No
2020-02-19 17:07:54	No		Yes	New Zealand	University		Yes	No	Metabolic disease, e.g. diabetes, metabolic syndrome,Cardiovascular disease,Microbiome studies, e.g. studying the gut bacteria, performing faecal transplants,Neuroscience +/- psychology,Biologicals production (e.g. vaccines, medicines),Oncology,Infectious disease		Yes	Surgical prophylaxis (i.e. around time of surgery to prevent infection),Prevention of infection in rodents following irradiation or administration of drugs to suppress immunity, such as chemotherapy drugs,To alter the microbiome, e.g. in gut dysbiosis models, investigating the impact of the microbiome on disease/vaccines etc., microbiome ablation studies, or before microbiome transplantation such…		Yes	Given by injection,Applied topically, e.g. to skin, eyes,Other, please specify	Jellies	Yes	By injection,Other, please specify	Jellies			Less than a week,More than a week	No					No						No					No					Yes	By injection			Less than a week	Yes
2020-02-20 17:27:28	No		Yes	Australia	University		Yes	Yes	Metabolic disease, e.g. diabetes, metabolic syndrome,Cardiovascular disease,Microbiome studies, e.g. studying the gut bacteria, performing faecal transplants,Neuroscience +/- psychology,Oncology,Infectious disease,Breeding for commercial supply,Transgenic production/storage/rederivation facility,Teaching, e.g. anatomy, physiology classes		Yes	Surgical prophylaxis (i.e. around time of surgery to prevent infection),Prevention of infection in genetically immune deficient rodent strains,Prevention of infection in rodents following irradiation or administration of drugs to suppress immunity, such as chemotherapy drugs,As a gene promoter, such as using tetracyclines (e.g. doxycycline) to switch on or off genes in genetically modified rodent…		Yes	Added to water,Purchased in as food, such as in commercially compounded chow,Purchased as powder/liquid and then added to rodent food at your facility,Given by injection,Applied topically, e.g. to skin, eyes		Yes	In water,By injection		No	Do not know	More than a week	Yes	In chow/food			Do not know	No						Do not know					No					No					Yes
2020-02-24 15:55:34	No		Yes	Australia	University		Yes	No	Metabolic disease, e.g. diabetes, metabolic syndrome,Cardiovascular disease,Microbiome studies, e.g. studying the gut bacteria, performing faecal transplants,Neuroscience +/- psychology,Biologicals production (e.g. vaccines, medicines),Oncology,Infectious disease,Teaching, e.g. anatomy, physiology classes,Other, please specify	veterinary teaching	Yes	Surgical prophylaxis (i.e. around time of surgery to prevent infection),As a gene promoter, such as using tetracyclines (e.g. doxycycline) to switch on or off genes in genetically modified rodents,Testing of new antibiotics, or new uses for older antibiotics, or other drug interactions,Other, please describe	Treatment of infection	Yes	Added to water,Purchased in as food, such as in commercially compounded chow,Given by injection,Given by oral gavage,Applied topically, e.g. to skin, eyes		Yes	In water,By injection		No	No	Less than a week	Yes	In chow/food			Less than a week	No																No					Yes
2020-02-24 17:46:29	No		Yes	New Zealand	Private institute		No		Metabolic disease, e.g. diabetes, metabolic syndrome,Toxicology/product testing,Breeding for commercial supply,Transgenic production/storage/rederivation facility		Yes	Other, please describe	Treatment of disease	Yes	Added to water,Applied topically, e.g. to skin, eyes		Yes	In water		No	No	Less than a week	No					No						No					No					No					No
2020-02-17 22:36:28	No		Yes	Australia	University		Yes	Yes	Metabolic disease, e.g. diabetes, metabolic syndrome,Cardiovascular disease,Neuroscience +/- psychology,Oncology,Infectious disease,Teaching, e.g. anatomy, physiology classes		Yes	Surgical prophylaxis (i.e. around time of surgery to prevent infection)		Yes	Given by injection,Applied topically, e.g. to skin, eyes		Yes	By injection				Less than a week	Do not know					No						No					Yes	By injection			Less than a week	Do not know					No
2020-02-18 14:36:39	No		Yes	Australia	University		Yes	No	Metabolic disease, e.g. diabetes, metabolic syndrome,Microbiome studies, e.g. studying the gut bacteria, performing faecal transplants,Neuroscience +/- psychology,Infectious disease,Transgenic production/storage/rederivation facility		Yes	As a gene promoter, such as using tetracyclines (e.g. doxycycline) to switch on or off genes in genetically modified rodents,To alter the microbiome, e.g. in gut dysbiosis models, investigating the impact of the microbiome on disease/vaccines etc., microbiome ablation studies, or before microbiome transplantation such as faecal transplants		No	Added to water,Purchased in as food, such as in commercially compounded chow,Given by oral gavage		No						Yes	In chow/food			More than a week	No						Yes	Oral gavage			More than a week	No
2020-03-01 15:22:33	No		Yes	Australia	University		No		Metabolic disease, e.g. diabetes, metabolic syndrome,Cardiovascular disease,Neuroscience +/- psychology,Toxicology/product testing,Oncology,Infectious disease		Yes	Prevention of infection in rodents following irradiation or administration of drugs to suppress immunity, such as chemotherapy drugs,As a gene promoter, such as using tetracyclines (e.g. doxycycline) to switch on or off genes in genetically modified rodents		No	Added to water,Purchased in as food, such as in commercially compounded chow		No						Yes	In water		No	More than a week	No						No					No					No					No
2020-03-01 16:04:38	No		Yes	Australia	University		No		Metabolic disease, e.g. diabetes, metabolic syndrome,Cardiovascular disease,Neuroscience +/- psychology,Toxicology/product testing,Biologicals production (e.g. vaccines, medicines),Oncology,Infectious disease,Teaching, e.g. anatomy, physiology classes		Yes	Surgical prophylaxis (i.e. around time of surgery to prevent infection),Prevention of infection in genetically immune deficient rodent strains,Prevention of infection in rodents following irradiation or administration of drugs to suppress immunity, such as chemotherapy drugs,As a gene promoter, such as using tetracyclines (e.g. doxycycline) to switch on or off genes in genetically modified rodents		Yes	Added to water,Purchased as powder/liquid and then added to rodent food at your facility,Given by injection,Applied topically, e.g. to skin, eyes		Yes	In water		No	No	More than a week	Yes	In water		No	More than a week	No						No					Yes	In water		No	Less than a week	No					No
2020-03-01 17:41:39	No		No	Australia	University,Government facility,Hospital		Yes	Yes	Metabolic disease, e.g. diabetes, metabolic syndrome,Microbiome studies, e.g. studying the gut bacteria, performing faecal transplants,Oncology,Teaching, e.g. anatomy, physiology classes		Yes	Prevention of infection in genetically immune deficient rodent strains,Do not know		No	Added to water,Given by oral gavage		Do not know						Do not know					Do not know						Do not know					Do not know					Do not know					Do not know
2020-03-01 23:14:54	No		Yes	Australia	Private institute		No		Metabolic disease, e.g. diabetes, metabolic syndrome,Biologicals production (e.g. vaccines, medicines),Oncology,Infectious disease,Breeding for commercial supply		Yes	Surgical prophylaxis (i.e. around time of surgery to prevent infection),Prevention of infection in genetically immune deficient rodent strains,Prevention of infection in rodents following irradiation or administration of drugs to suppress immunity, such as chemotherapy drugs,As a gene promoter, such as using tetracyclines (e.g. doxycycline) to switch on or off genes in genetically modified rodent…		Yes	Added to water,Purchased in as food, such as in commercially compounded chow,Given by injection,Given by oral gavage,Applied topically, e.g. to skin, eyes		Yes	In water,By injection		No	No	More than a week	Yes	By injection,In chow/food			More than a week	No						Yes	Oral via chow/food			More than a week	No					No					No
2020-03-02 00:15:37	No		Yes	Australia	University		No		Metabolic disease, e.g. diabetes, metabolic syndrome,Cardiovascular disease,Neuroscience +/- psychology,Oncology,Teaching, e.g. anatomy, physiology classes		Yes	Prevention of infection in rodents following irradiation or administration of drugs to suppress immunity, such as chemotherapy drugs,As a gene promoter, such as using tetracyclines (e.g. doxycycline) to switch on or off genes in genetically modified rodents		Yes	Added to water,Purchased in as food, such as in commercially compounded chow,Given by injection,Applied topically, e.g. to skin, eyes		Yes	In water,By injection		No	No	Less than a week	Yes	In chow/food			More than a week	No						No					No					No					No
2020-03-02 05:39:30	No		No	Australia	University		Yes	No	Microbiome studies, e.g. studying the gut bacteria, performing faecal transplants		Yes	To alter the microbiome, e.g. in gut dysbiosis models, investigating the impact of the microbiome on disease/vaccines etc., microbiome ablation studies, or before microbiome transplantation such as faecal transplants,Testing of new antibiotics, or new uses for older antibiotics, or other drug interactions		No	Added to water		Yes	In water		Yes	No	More than a week	No					Yes	In water,Oral gavage		No	No	Less than a week	Yes	In water		No	Less than a week,More than a week	No					Yes	Oral gavage			More than a week	No
2020-03-03 13:20:54	No		Yes	Australia	Private institute,Hospital		Yes	Yes	Metabolic disease, e.g. diabetes, metabolic syndrome,Cardiovascular disease,Microbiome studies, e.g. studying the gut bacteria, performing faecal transplants,Neuroscience +/- psychology,Oncology,Infectious disease		Yes	Prevention of infection in genetically immune deficient rodent strains,Prevention of infection in rodents following irradiation or administration of drugs to suppress immunity, such as chemotherapy drugs,To alter the microbiome, e.g. in gut dysbiosis models, investigating the impact of the microbiome on disease/vaccines etc., microbiome ablation studies, or before microbiome transplantation such …		No	Added to water		Do not know						No					Yes	In water		Do not know	Do not know	More than a week	Yes	In water		No	More than a week	No					No					No
2020-03-03 15:44:46	No		Yes	Australia	University		No		Cardiovascular disease,Microbiome studies, e.g. studying the gut bacteria, performing faecal transplants,Neuroscience +/- psychology,Oncology		Yes	Surgical prophylaxis (i.e. around time of surgery to prevent infection),As a gene promoter, such as using tetracyclines (e.g. doxycycline) to switch on or off genes in genetically modified rodents,To alter the microbiome, e.g. in gut dysbiosis models, investigating the impact of the microbiome on disease/vaccines etc., microbiome ablation studies, or before microbiome transplantation such as faec…		No	Added to water,Given by injection,Given by oral gavage		Yes	Oral gavage				Less than a week	Yes	In water		Do not know	More than a week	Yes	Oral gavage				More than a week	Yes	Oral gavage			More than a week	Yes	Oral gavage			More than a week	No					No
2020-03-03 17:06:54	No		Yes	Australia	Private institute,Hospital		Yes	Yes	Microbiome studies, e.g. studying the gut bacteria, performing faecal transplants,Oncology,Infectious disease,Other, please specify	early immunity	Yes	Prevention of infection in rodents following irradiation or administration of drugs to suppress immunity, such as chemotherapy drugs,Other, please describe	As Veterinary treatment, to treat infections	Yes	Added to water,Given by injection,Applied topically, e.g. to skin, eyes		Yes	In water,By injection		No	No	Less than a week,More than a week	No					No						No					Yes	In water		No	More than a week	No					No
2020-03-03 17:57:28	No		Yes	Australia	University		Yes	Yes	Metabolic disease, e.g. diabetes, metabolic syndrome,Neuroscience +/- psychology,Oncology		Yes	Surgical prophylaxis (i.e. around time of surgery to prevent infection)		Yes	Given by injection,Given by oral gavage,Applied topically, e.g. to skin, eyes		Yes	By injection,Oral gavage				Less than a week	Yes	By injection			Less than a week	Do not know						No					No					Yes	By injection			Less than a week	Yes
2020-03-03 21:49:22	No		Yes	Australia	University		Yes	Yes	Metabolic disease, e.g. diabetes, metabolic syndrome,Neuroscience +/- psychology,Biologicals production (e.g. vaccines, medicines),Infectious disease		Yes	Surgical prophylaxis (i.e. around time of surgery to prevent infection),Prevention of infection in rodents following irradiation or administration of drugs to suppress immunity, such as chemotherapy drugs,As a gene promoter, such as using tetracyclines (e.g. doxycycline) to switch on or off genes in genetically modified rodents		No	Added to water,Purchased in as food, such as in commercially compounded chow,Given by injection		Yes	By injection				Less than a week	Yes	In chow/food			More than a week	Yes	By injection				More than a week	No					Yes	In water,By injection		Do not know	More than a week	No					No
2020-03-03 23:21:40	No		Yes	Australia	University		No		Metabolic disease, e.g. diabetes, metabolic syndrome,Neuroscience +/- psychology,Toxicology/product testing,Biologicals production (e.g. vaccines, medicines),Oncology,Infectious disease		Yes	Prevention of infection in rodents following irradiation or administration of drugs to suppress immunity, such as chemotherapy drugs,As a gene promoter, such as using tetracyclines (e.g. doxycycline) to switch on or off genes in genetically modified rodents		No	Added to water,Given by injection		No						Yes	In chow/food			More than a week	No						No					Yes	In water,By injection		No	More than a week	No					No
2020-03-04 15:16:33	No		Yes	New Zealand	University		No		Metabolic disease, e.g. diabetes, metabolic syndrome,Cardiovascular disease,Neuroscience +/- psychology,Oncology,Teaching, e.g. anatomy, physiology classes		Yes	Surgical prophylaxis (i.e. around time of surgery to prevent infection),Prevention of infection in rodents following irradiation or administration of drugs to suppress immunity, such as chemotherapy drugs,As a gene promoter, such as using tetracyclines (e.g. doxycycline) to switch on or off genes in genetically modified rodents		Yes	Added to water,Given by injection,Applied topically, e.g. to skin, eyes		Yes	By injection				Less than a week,More than a week	Yes	In water		Do not know	Do not know	No						No					No					No					No
2020-03-05 00:52:54	No		Yes	Australia	University,Veterinary hospital,Animal production/supply facility		No		Metabolic disease, e.g. diabetes, metabolic syndrome,Cardiovascular disease,Microbiome studies, e.g. studying the gut bacteria, performing faecal transplants,Neuroscience +/- psychology,Toxicology/product testing,Biologicals production (e.g. vaccines, medicines),Oncology,Infectious disease,Teaching, e.g. anatomy, physiology classes		Yes	Prevention of infection in rodents following irradiation or administration of drugs to suppress immunity, such as chemotherapy drugs,As a gene promoter, such as using tetracyclines (e.g. doxycycline) to switch on or off genes in genetically modified rodents,To alter the microbiome, e.g. in gut dysbiosis models, investigating the impact of the microbiome on disease/vaccines etc., microbiome ablati…		Yes	Added to water,Given by injection,Given by oral gavage,Given by osmotic pumps/minipumps/infusion pumps,Applied topically, e.g. to skin, eyes		Yes	In water,By injection		Yes	Do not know	Do not know	Yes	By injection,Oral gavage			Do not know	Yes	By injection,Oral gavage				Do not know	No					No					Yes	By injection,Oral gavage			Do not know	No
2020-03-05 17:20:14	No		Yes	Australia	University		No		Metabolic disease, e.g. diabetes, metabolic syndrome,Neuroscience +/- psychology		Yes	Surgical prophylaxis (i.e. around time of surgery to prevent infection)		Yes	Given by injection,Applied topically, e.g. to skin, eyes		Yes	By injection				Less than a week	Do not know					Do not know						Do not know					No					Yes	By injection			Less than a week	Do not know
2020-03-08 22:33:15	No		Yes	Australia	Private institute		No		Microbiome studies, e.g. studying the gut bacteria, performing faecal transplants,Biologicals production (e.g. vaccines, medicines),Oncology,Infectious disease		Yes	Prevention of infection in genetically immune deficient rodent strains,Prevention of infection in rodents following irradiation or administration of drugs to suppress immunity, such as chemotherapy drugs,As a gene promoter, such as using tetracyclines (e.g. doxycycline) to switch on or off genes in genetically modified rodents,To alter the microbiome, e.g. in gut dysbiosis models, investigating t…		Yes	Added to water,Purchased in as food, such as in commercially compounded chow,Purchased as powder/liquid and then added to rodent food at your facility,Given by injection,Given by oral gavage,Applied topically, e.g. to skin, eyes		Yes	In water,By injection,Oral gavage		Yes	No	Less than a week,More than a week	Yes	In water		No	Less than a week,More than a week	Yes	In water		No	No	Less than a week,More than a week	No					Yes	In water		No	Less than a week,More than a week	No					No
2020-03-11 21:41:56	No		Yes	Australia	University		Yes	Yes	Metabolic disease, e.g. diabetes, metabolic syndrome,Microbiome studies, e.g. studying the gut bacteria, performing faecal transplants,Toxicology/product testing,Biologicals production (e.g. vaccines, medicines),Oncology,Infectious disease,Teaching, e.g. anatomy, physiology classes		Yes	As a gene promoter, such as using tetracyclines (e.g. doxycycline) to switch on or off genes in genetically modified rodents,Other, please describe	To treat post surgery infection if evidence of infection occurs. Also to suppress endemic infections in colonies that otherwise have measurable impacts on the colonies.	Yes	Purchased in as food, such as in commercially compounded chow,Given by injection,Given by oral gavage,Applied topically, e.g. to skin, eyes		Yes	By injection				Less than a week	Yes	In chow/food			More than a week	No						No					Yes	By injection			Less than a week	No					Yes
2020-03-05 00:02:18	No		Yes	Australia	University		Yes	Yes	Metabolic disease, e.g. diabetes, metabolic syndrome,Cardiovascular disease,Neuroscience +/- psychology,Oncology,Infectious disease,Teaching, e.g. anatomy, physiology classes		Yes
2020-03-06 20:48:27	No		Yes	Australia	University		No		Metabolic disease, e.g. diabetes, metabolic syndrome,Neuroscience +/- psychology,Oncology		Yes	Prevention of infection in rodents following irradiation or administration of drugs to suppress immunity, such as chemotherapy drugs,As a gene promoter, such as using tetracyclines (e.g. doxycycline) to switch on or off genes in genetically modified rodents		Yes	Added to water,Given by injection,Applied topically, e.g. to skin, eyes		Yes	In water,By injection		Yes	No	Less than a week,More than a week	Yes	In water,In chow/food		No	More than a week	No						No					No					No					No
2020-03-29 17:20:42	No		Yes	Australia	University		No		Metabolic disease, e.g. diabetes, metabolic syndrome,Neuroscience +/- psychology,Oncology,Infectious disease		Yes	Other, please describe	only to treat wounds or infections, not prophylactically. I've been at this uni for 4 years and only prescribed systemic antibiotics twice.	Yes	Given by injection,Given by oral gavage,Applied topically, e.g. to skin, eyes		No						Yes	Other, please specify	orally in syringe, not gavage		Less than a week	No						No					No					No					No
2020-02-17 18:20:15	Yes	Yes		Australia	Other, please specify	Private Transgenic mouse model construct and supply company	No		Transgenic production/storage/rederivation facility		Yes	Other, please describe	Treatment of Stem cell line for mycoplasma	Yes	Added to water		Yes	In water,By injection,Oral gavage		No	Yes	Less than a week	No					No						Yes	Oral gavage			Less than a week	No					No					No
2020-02-17 20:20:35	Yes	No		Australia	University		No		Metabolic disease, e.g. diabetes, metabolic syndrome,Cardiovascular disease,Microbiome studies, e.g. studying the gut bacteria, performing faecal transplants,Oncology		Yes	Surgical prophylaxis (i.e. around time of surgery to prevent infection),As a gene promoter, such as using tetracyclines (e.g. doxycycline) to switch on or off genes in genetically modified rodents		No	Added to water,Given by injection,Given by oral gavage,Applied topically, e.g. to skin, eyes		No						Yes	In water		No	Do not know	No						No					No					No					No
2020-02-18 14:56:50	Yes	No		Australia	Hospital		Yes	Yes	Metabolic disease, e.g. diabetes, metabolic syndrome,Microbiome studies, e.g. studying the gut bacteria, performing faecal transplants,Toxicology/product testing,Oncology		Yes	Prevention of infection in rodents following irradiation or administration of drugs to suppress immunity, such as chemotherapy drugs,As a gene promoter, such as using tetracyclines (e.g. doxycycline) to switch on or off genes in genetically modified rodents,To alter the microbiome, e.g. in gut dysbiosis models, investigating the impact of the microbiome on disease/vaccines etc., microbiome ablati…		Yes	Added to water,Purchased in as food, such as in commercially compounded chow,Given by injection,Given by oral gavage,Given by osmotic pumps/minipumps/infusion pumps,Applied topically, e.g. to skin, eyes		Yes	In water		Yes	Yes	Less than a week	Yes	By injection,Oral gavage,In chow/food			More than a week	Yes	In water		Yes	No	More than a week	No					Yes	In water		No	More than a week	No					No
2020-02-18 20:09:25	Yes	Yes		Australia	University,Private institute		Yes	No	Metabolic disease, e.g. diabetes, metabolic syndrome,Cardiovascular disease,Microbiome studies, e.g. studying the gut bacteria, performing faecal transplants,Oncology,Infectious disease		Yes	Surgical prophylaxis (i.e. around time of surgery to prevent infection),Prevention of infection in rodents following irradiation or administration of drugs to suppress immunity, such as chemotherapy drugs,As a gene promoter, such as using tetracyclines (e.g. doxycycline) to switch on or off genes in genetically modified rodents		No	Added to water,Given by injection,Applied topically, e.g. to skin, eyes		Yes	By injection				Less than a week	Do not know					No						No					No					No					No
2020-02-24 12:32:06	Yes	No		New Zealand	University		No		Neuroscience +/- psychology		Yes	Other, please describe	Post surgery. If infection a problem -which is hardly ever under veterinarian guidance	Yes	Purchased as powder/liquid and then added to rodent food at your facility		No						No					No						No					No					Yes	Oral via chow/food			Less than a week	No
2020-02-18 14:39:39	Yes	No		Australia	Hospital		Yes	Yes	Metabolic disease, e.g. diabetes, metabolic syndrome,Toxicology/product testing,Oncology		Yes	Prevention of infection in rodents following irradiation or administration of drugs to suppress immunity, such as chemotherapy drugs,As a gene promoter, such as using tetracyclines (e.g. doxycycline) to switch on or off genes in genetically modified rodents,To alter the microbiome, e.g. in gut dysbiosis models, investigating the impact of the microbiome on disease/vaccines etc., microbiome ablati…		Yes	Added to water,Purchased in as food, such as in commercially compounded chow,Given by injection,Given by oral gavage,Given by osmotic pumps/minipumps/infusion pumps,Applied topically, e.g. to skin, eyes		No
2020-02-27 18:17:11	Yes	No		New Zealand	University		No		Neuroscience +/- psychology,Teaching, e.g. anatomy, physiology classes		Yes	Surgical prophylaxis (i.e. around time of surgery to prevent infection),Other, please describe	penicillin throughout self-administration studies, terramycin powder for wounds	Yes	Given by injection,Given by osmotic pumps/minipumps/infusion pumps,Applied topically, e.g. to skin, eyes		No						Yes	Other, please specify	topically as a powder		Less than a week	No						No					Yes	By injection,Other, please specify	by jugular catheter during self-administration		Less than a week,More than a week	No					No
2020-03-01 15:16:30	Yes	No		New Zealand	Private institute		Yes	No	Other, please specify	Immunology	Yes	Surgical prophylaxis (i.e. around time of surgery to prevent infection),Prevention of infection in rodents following irradiation or administration of drugs to suppress immunity, such as chemotherapy drugs		No	Added to water,Given by injection		Yes	In water		No	No	More than a week	No					No						No					No					No					No
2020-03-01 15:25:40	Yes	No		New Zealand	University		No		Neuroscience +/- psychology,Teaching, e.g. anatomy, physiology classes		Yes	Surgical prophylaxis (i.e. around time of surgery to prevent infection)		Yes	Given by injection,Applied topically, e.g. to skin, eyes		No						No					No						No					Yes	By injection			More than a week	No					No
2020-03-01 16:26:32	Yes	No		Australia	University,Hospital		Yes	Yes	Metabolic disease, e.g. diabetes, metabolic syndrome,Microbiome studies, e.g. studying the gut bacteria, performing faecal transplants,Neuroscience +/- psychology,Toxicology/product testing,Oncology,Breeding for commercial supply		Yes	Surgical prophylaxis (i.e. around time of surgery to prevent infection),Prevention of infection in genetically immune deficient rodent strains,As a gene promoter, such as using tetracyclines (e.g. doxycycline) to switch on or off genes in genetically modified rodents		Yes	Added to water,Purchased in as food, such as in commercially compounded chow,Given by injection,Given by oral gavage,Applied topically, e.g. to skin, eyes		Yes	In water,By injection		Yes	No	More than a week	Yes	In chow/food			More than a week	No						No					No					No					No
2020-03-01 17:02:12	Yes	No		New Zealand	University		No		Metabolic disease, e.g. diabetes, metabolic syndrome,Other, please specify	Dietary	Yes	Surgical prophylaxis (i.e. around time of surgery to prevent infection),Other, please describe	In the event of a sick animal they may be prescribed	Yes	Added to water,Other, please specify	Given orally via syringe	Yes	By injection,Other, please specify	In a syringe-animals lick it off			Do not know	No					Do not know						Do not know					Yes	By injection,Other, please specify	Orally via syringe		Do not know	No					Yes
2020-03-02 15:04:19	Yes	Yes		Australia	University,Hospital		Yes	Yes	Metabolic disease, e.g. diabetes, metabolic syndrome,Cardiovascular disease,Oncology		Yes	Prevention of infection in genetically immune deficient rodent strains,Prevention of infection in rodents following irradiation or administration of drugs to suppress immunity, such as chemotherapy drugs,As a gene promoter, such as using tetracyclines (e.g. doxycycline) to switch on or off genes in genetically modified rodents		No	Added to water,Purchased in as food, such as in commercially compounded chow		Yes	In water,Oral via chow/food		Yes	Do not know	More than a week	Yes	In chow/food			More than a week	No						No					No					No					No
2020-03-02 17:00:08	Yes	No		Australia	University		No		Metabolic disease, e.g. diabetes, metabolic syndrome,Cardiovascular disease,Biologicals production (e.g. vaccines, medicines),Transgenic production/storage/rederivation facility,Other, please specify	Reproductive, fertility, and early childhood development	Yes	As a gene promoter, such as using tetracyclines (e.g. doxycycline) to switch on or off genes in genetically modified rodents,Other, please describe	Response to unexpected or adverse pathogens	Yes	Added to water,Given by injection,Applied topically, e.g. to skin, eyes		Yes	In water,By injection		Yes	Do not know	More than a week	Yes	In water,By injection		No	Less than a week,More than a week	No						No					No					No					No
2020-03-02 23:49:44	Yes	No		Australia	Private institute		Yes	Yes	Metabolic disease, e.g. diabetes, metabolic syndrome,Cardiovascular disease,Microbiome studies, e.g. studying the gut bacteria, performing faecal transplants,Neuroscience +/- psychology,Biologicals production (e.g. vaccines, medicines),Oncology,Infectious disease		Yes	Prevention of infection in genetically immune deficient rodent strains,Prevention of infection in rodents following irradiation or administration of drugs to suppress immunity, such as chemotherapy drugs,As a gene promoter, such as using tetracyclines (e.g. doxycycline) to switch on or off genes in genetically modified rodents		No	Added to water,Purchased in as food, such as in commercially compounded chow,Given by injection,Applied topically, e.g. to skin, eyes		Yes	In water,By injection		Yes	Yes	More than a week	Yes	In chow/food			More than a week	No						Yes	By injection			Less than a week	Yes	In water,By injection		No	More than a week	No					Yes
2020-03-03 00:11:48	Yes	Yes		Australia	University		No		Metabolic disease, e.g. diabetes, metabolic syndrome,Cardiovascular disease,Microbiome studies, e.g. studying the gut bacteria, performing faecal transplants,Neuroscience +/- psychology,Toxicology/product testing,Biologicals production (e.g. vaccines, medicines),Oncology,Infectious disease,Transgenic production/storage/rederivation facility,Teaching, e.g. anatomy, physiology classes		Yes	Surgical prophylaxis (i.e. around time of surgery to prevent infection),Prevention of infection in rodents following irradiation or administration of drugs to suppress immunity, such as chemotherapy drugs,As a gene promoter, such as using tetracyclines (e.g. doxycycline) to switch on or off genes in genetically modified rodents		Yes	Added to water,Purchased in as food, such as in commercially compounded chow,Given by injection,Applied topically, e.g. to skin, eyes		Yes	In water,By injection,Oral via chow/food		Yes	No	More than a week	Yes	In chow/food			More than a week	No						No					Yes	By injection			More than a week	No					No
2020-03-03 01:36:09	Yes	Yes		Australia	University		Yes	No	Metabolic disease, e.g. diabetes, metabolic syndrome,Cardiovascular disease,Microbiome studies, e.g. studying the gut bacteria, performing faecal transplants,Neuroscience +/- psychology,Oncology,Infectious disease		Yes	Surgical prophylaxis (i.e. around time of surgery to prevent infection),As a gene promoter, such as using tetracyclines (e.g. doxycycline) to switch on or off genes in genetically modified rodents,Other, please describe	Treatment of bacterial infections	Yes	Added to water,Given by injection,Applied topically, e.g. to skin, eyes		No						No					No						No					Yes	In water,By injection		No	Less than a week	No					No
2020-03-03 04:20:31	Yes	No		Australia	University		No		Metabolic disease, e.g. diabetes, metabolic syndrome,Neuroscience +/- psychology,Toxicology/product testing,Biologicals production (e.g. vaccines, medicines),Oncology,Other, please specify	Reproductive	Yes	Surgical prophylaxis (i.e. around time of surgery to prevent infection),Prevention of infection in genetically immune deficient rodent strains		Yes	Added to water,Given by injection,Applied topically, e.g. to skin, eyes		Yes	In water,By injection		No	No	Less than a week	No					No						No					No					No					Yes
2020-03-03 13:06:25	Yes	No		New Zealand	University,Hospital,Animal production/supply facility		Yes	No	Metabolic disease, e.g. diabetes, metabolic syndrome,Cardiovascular disease,Microbiome studies, e.g. studying the gut bacteria, performing faecal transplants,Neuroscience +/- psychology,Oncology,Infectious disease,Transgenic production/storage/rederivation facility,Teaching, e.g. anatomy, physiology classes		Yes	Surgical prophylaxis (i.e. around time of surgery to prevent infection),Prevention of infection in rodents following irradiation or administration of drugs to suppress immunity, such as chemotherapy drugs,As a gene promoter, such as using tetracyclines (e.g. doxycycline) to switch on or off genes in genetically modified rodents,To alter the microbiome, e.g. in gut dysbiosis models, investigating …		Yes	Added to water,Purchased in as food, such as in commercially compounded chow,Given by injection,Applied topically, e.g. to skin, eyes		Yes	By injection				Less than a week	Yes	In water		Yes	More than a week	No						Yes	By injection			Less than a week	Yes	By injection			More than a week	No					Do not know
2020-03-03 14:55:19	Yes	No		Australia	University		No		Metabolic disease, e.g. diabetes, metabolic syndrome,Cardiovascular disease,Neuroscience +/- psychology		Yes	Surgical prophylaxis (i.e. around time of surgery to prevent infection)		No	Added to water,Given by injection		Yes	In water,By injection		Yes	No	Less than a week	No					No						No					No					Yes	By injection			Less than a week	Do not know
2020-03-03 17:38:41	Yes	No		New Zealand	University		Yes	No	Metabolic disease, e.g. diabetes, metabolic syndrome,Cardiovascular disease,Biologicals production (e.g. vaccines, medicines)		Yes	Prevention of infection in genetically immune deficient rodent strains		No	Given by injection		Yes	By injection				More than a week	No					No						No					No					No					No
2020-03-03 19:44:16	Yes	Yes		Australia	University		Yes	No	Neuroscience +/- psychology,Other, please specify	Degenerative diseases	Yes	Surgical prophylaxis (i.e. around time of surgery to prevent infection),As a gene promoter, such as using tetracyclines (e.g. doxycycline) to switch on or off genes in genetically modified rodents		No	Added to water,Given by injection		No						Yes	In water		No	More than a week	No						No					No					Yes	By injection			Less than a week	No
2020-02-27 01:16:30	Yes	Yes		Australia	Private institute,Hospital		Yes	Yes	Metabolic disease, e.g. diabetes, metabolic syndrome,Neuroscience +/- psychology,Biologicals production (e.g. vaccines, medicines),Teaching, e.g. anatomy, physiology classes		Yes	Prevention of infection in rodents following irradiation or administration of drugs to suppress immunity, such as chemotherapy drugs,To alter the microbiome, e.g. in gut dysbiosis models, investigating the impact of the microbiome on disease/vaccines etc., microbiome ablation studies, or before microbiome transplantation such as faecal transplants		Yes	Given by injection,Given by osmotic pumps/minipumps/infusion pumps		Yes	In water,Oral via chow/food		No	No	Less than a week	No					No						Yes	By injection,Oral via chow/food			Less than a week	No					No					No
2020-03-01 15:39:42	Yes	No		Australia	University		No		Metabolic disease, e.g. diabetes, metabolic syndrome,Microbiome studies, e.g. studying the gut bacteria, performing faecal transplants,Biologicals production (e.g. vaccines, medicines),Infectious disease,Teaching, e.g. anatomy, physiology classes		Yes	Surgical prophylaxis (i.e. around time of surgery to prevent infection),Prevention of infection in genetically immune deficient rodent strains,As a gene promoter, such as using tetracyclines (e.g. doxycycline) to switch on or off genes in genetically modified rodents		Yes
2020-03-01 15:58:20	Yes	No		Australia	Private institute		Yes	Yes	Cardiovascular disease,Infectious disease,Transgenic production/storage/rederivation facility		Yes
2020-03-01 16:22:51	Yes	No		Australia	TAFE		No		Teaching, e.g. anatomy, physiology classes,Other, please specify	technician /nurse training	Yes	Other, please describe	to treat infection	Yes	Added to water,Given by injection,Applied topically, e.g. to skin, eyes		Yes	In water,By injection		No	Yes	Less than a week	No					No						No
2020-03-10 03:23:10	Yes	Yes		Australia	Private institute		Yes	Yes	Metabolic disease, e.g. diabetes, metabolic syndrome,Cardiovascular disease,Neuroscience +/- psychology,Oncology,Transgenic production/storage/rederivation facility		Yes	Surgical prophylaxis (i.e. around time of surgery to prevent infection),Prevention of infection in genetically immune deficient rodent strains,Prevention of infection in rodents following irradiation or administration of drugs to suppress immunity, such as chemotherapy drugs,As a gene promoter, such as using tetracyclines (e.g. doxycycline) to switch on or off genes in genetically modified rodents		Yes	Added to water,Purchased in as food, such as in commercially compounded chow,Purchased as powder/liquid and then added to rodent food at your facility,Given by injection,Given by oral gavage,Applied topically, e.g. to skin, eyes		Yes	In water,By injection,Oral via chow/food		Yes	No	More than a week	Yes	In water		Yes	More than a week	No						Yes	Oral via chow/food			More than a week	Yes	By injection			Less than a week	Yes	By injection			Less than a week	Yes
2020-03-10 14:45:46	Yes	No		Australia	Government facility,Hospital		Yes	Yes	Metabolic disease, e.g. diabetes, metabolic syndrome,Neuroscience +/- psychology,Transgenic production/storage/rederivation facility		Yes	Surgical prophylaxis (i.e. around time of surgery to prevent infection)		Yes	Added to water		Yes	In water		No	No	More than a week	No					No						No					No					No					No
2020-03-29 17:24:16	Yes	No		Australia	Private institute		No		Neuroscience +/- psychology		Yes	As a gene promoter, such as using tetracyclines (e.g. doxycycline) to switch on or off genes in genetically modified rodents,Other, please describe	Treatment rather than preventative	Yes	Added to water,Purchased as powder/liquid and then added to rodent food at your facility,Given by injection,Given by oral gavage,Applied topically, e.g. to skin, eyes		Yes	In water,By injection,Oral gavage,Oral via chow/food		Yes	No	Less than a week	Yes	In water,Oral gavage,In chow/food		No	More than a week	No						No					Yes	By injection			Less than a week	No					No
2020-03-29 17:20:36	Yes	No		Australia	Private institute		Yes	No	Metabolic disease, e.g. diabetes, metabolic syndrome,Microbiome studies, e.g. studying the gut bacteria, performing faecal transplants,Neuroscience +/- psychology,Toxicology/product testing,Oncology		Yes	Surgical prophylaxis (i.e. around time of surgery to prevent infection),As a gene promoter, such as using tetracyclines (e.g. doxycycline) to switch on or off genes in genetically modified rodents		Yes	Added to water,Purchased in as food, such as in commercially compounded chow		Yes	In water		Yes	Yes	More than a week	Yes	In chow/food			More than a week	No						No					No					No					No
2020-03-29 18:39:29	Yes	No		New Zealand	University		No		Metabolic disease, e.g. diabetes, metabolic syndrome,Microbiome studies, e.g. studying the gut bacteria, performing faecal transplants,Toxicology/product testing,Oncology,Transgenic production/storage/rederivation facility,Teaching, e.g. anatomy, physiology classes		Yes	Prevention of infection in rodents following irradiation or administration of drugs to suppress immunity, such as chemotherapy drugs,Do not know		Yes	Added to water,Applied topically, e.g. to skin, eyes		Yes	In water		No	No	Do not know	Do not know					Do not know											Do not know					Do not know					Do not know
2020-03-29 20:29:24	Yes	No		Australia	University		No		Metabolic disease, e.g. diabetes, metabolic syndrome,Cardiovascular disease,Microbiome studies, e.g. studying the gut bacteria, performing faecal transplants,Infectious disease,Teaching, e.g. anatomy, physiology classes		Yes	Surgical prophylaxis (i.e. around time of surgery to prevent infection),Prevention of infection in rodents following irradiation or administration of drugs to suppress immunity, such as chemotherapy drugs,To alter the microbiome, e.g. in gut dysbiosis models, investigating the impact of the microbiome on disease/vaccines etc., microbiome ablation studies, or before microbiome transplantation such…		Yes	Added to water,Purchased in as food, such as in commercially compounded chow,Given by oral gavage,Applied topically, e.g. to skin, eyes		Do not know						Do not know					Do not know						No					No					No					No
2020-03-29 20:37:04	Yes	No		New Zealand	University		Yes	No	Cardiovascular disease		Yes	Surgical prophylaxis (i.e. around time of surgery to prevent infection)		Yes	Added to water,Given by injection		Yes	In water,By injection		No	No	Less than a week	No					No						No					No					No					No
2020-03-29 20:12:51	Yes	Yes			University		No		Metabolic disease, e.g. diabetes, metabolic syndrome,Cardiovascular disease,Microbiome studies, e.g. studying the gut bacteria, performing faecal transplants,Neuroscience +/- psychology,Toxicology/product testing,Oncology,Infectious disease,Transgenic production/storage/rederivation facility,Teaching, e.g. anatomy, physiology classes		Yes	Surgical prophylaxis (i.e. around time of surgery to prevent infection),Prevention of infection in genetically immune deficient rodent strains,Prevention of infection in rodents following irradiation or administration of drugs to suppress immunity, such as chemotherapy drugs,To alter the microbiome, e.g. in gut dysbiosis models, investigating the impact of the microbiome on disease/vaccines etc.,…		Yes	Given by injection,Applied topically, e.g. to skin, eyes		Yes	By injection				Less than a week	No					No						No					No					No					No
2020-03-29 18:00:02	Yes	No		Australia	University		No		Metabolic disease, e.g. diabetes, metabolic syndrome,Cardiovascular disease,Microbiome studies, e.g. studying the gut bacteria, performing faecal transplants,Neuroscience +/- psychology,Toxicology/product testing,Biologicals production (e.g. vaccines, medicines),Oncology,Breeding for commercial supply,Transgenic production/storage/rederivation facility,Teaching, e.g. anatomy, physiology classes,O…		Yes	Surgical prophylaxis (i.e. around time of surgery to prevent infection),Prevention of infection in rodents following irradiation or administration of drugs to suppress immunity, such as chemotherapy drugs,As a gene promoter, such as using tetracyclines (e.g. doxycycline) to switch on or off genes in genetically modified rodents		Yes
2020-03-29 18:42:09	Yes	Yes			University,Animal production/supply facility		Yes	Yes	Metabolic disease, e.g. diabetes, metabolic syndrome,Cardiovascular disease,Microbiome studies, e.g. studying the gut bacteria, performing faecal transplants,Neuroscience +/- psychology,Biologicals production (e.g. vaccines, medicines),Oncology,Breeding for commercial supply,Transgenic production/storage/rederivation facility,Teaching, e.g. anatomy, physiology classes		Yes	Surgical prophylaxis (i.e. around time of surgery to prevent infection)		Yes
2020-03-29 22:56:59	Yes	No		Australia	Government facility		No		Infectious disease		Yes	Prevention of infection in rodents following irradiation or administration of drugs to suppress immunity, such as chemotherapy drugs,To alter the microbiome, e.g. in gut dysbiosis models, investigating the impact of the microbiome on disease/vaccines etc., microbiome ablation studies, or before microbiome transplantation such as faecal transplants		Yes
[truncated: 64 more columns]
